# Supplementary material for: Quantitation Overcoming Matrix Effects of Lipophilic Toxins in Mytilus galloprovincialis by Liquid Chromatography-Full Scan High Resolution Mass Spectrometry Analysis (LC-HR-MS)
Source: Mar Drugs. 2022 Feb 15;20(2):143. doi: 10.3390/md20020143 (PMC8880440; doi:10.3390/md20020143)
Supplement: Supplementary file 1 [file marinedrugs-20-00143-s001.zip]

Archive with 1 entries (1 files):
- marinedrugs-1598004-supplementary.pdf
